# Supplementary material for: pH-Responsive mPEG-PLGA/Dexamethasone Coatings for Corrosion Control and Osteo-Immune Modulation of Biodegradable Magnesium
Source: Polymers (Basel). 2026 Jan 22;18(2):303. doi: 10.3390/polym18020303 (PMC12846112; doi:10.3390/polym18020303)
Supplement: Supplementary file 1 [file polymers-18-00303-s001.zip]

Archive with 1 entries (1 files):
- polymers-4081823-supplementary.pdf
